# Supplementary material for: Comparing the Acceptance of Mobile Hypertension Apps for Disease Management Among Patients Versus Clinical Use Among Physicians: Cross-sectional Survey
Source: JMIR Cardio. 2022 Jan 6;6(1):e31617. doi: 10.2196/31617 (PMC8778565; doi:10.2196/31617)
Supplement: Multimedia Appendix 2 [file cardio_v6i1e31617_app2.xlsx]

## Sheet: Tabelle1
Predictor	B	standard error	95%-CI		p	ΔR2
UTAUT-Predictors						.47
Constant	0.71	0.99	-1.25 -- 2.68		.48
Performance expectancy	0.64	0.10	0.44 -- 0.85	.58	< .01
Effort expectancy	0.06	0.09	-1,11 -- 2,32	.07	.48
Social influence	0.02	0.09	-1,54 -- 1,94	.02	.82
Facilitating conditions	0.13	0.09	-0.05 -- 0.30	.12	.16
Hedonistic motivation	0.09	0.08	-0.07 -- 0.25	.08	.25
Habit	-0.08	0.08	-0.25 -- 0.08	-.08	.32
