# Supplementary material for: Comparing the Acceptance of Mobile Hypertension Apps for Disease Management Among Patients Versus Clinical Use Among Physicians: Cross-sectional Survey
Source: JMIR Cardio. 2022 Jan 6;6(1):e31617. doi: 10.2196/31617 (PMC8778565; doi:10.2196/31617)
Supplement: Multimedia Appendix 3 [file cardio_v6i1e31617_app3.xlsx]

## Sheet: Tabelle1
	B	standard error	95%-CI		p	ΔR2
PMT- Predictors						.41
Constant	0.99	1.04	-1.06 -- 3.05		.34
Perceived vulnerability	0.17	0.08	0.02 -- 0.33	.14	.03
Perceived severity	0.04	0.08	-0.11 -- 0.19	.04	.57
Response-efficacy	0.32	0.08	0.16 -- 0.48	.30	< .01
Perceived self-efficacy	0.40	0.09	0.23 -- 0.57	.36	< .01
